# Supplementary material for: Standardized Extract from Wastes of Edible Flowers and Snail Mucus Ameliorate Ultraviolet B-Induced Damage in Keratinocytes
Source: Int J Mol Sci. 2023 Jun 15;24(12):10185. doi: 10.3390/ijms241210185 (PMC10298975; doi:10.3390/ijms241210185)
Supplement: Supplementary file 1 [file ijms-24-10185-s001.zip]

Archive with 1 entries (1 files):
- ijms-2428021-supplementary.pdf
